# Supplementary material for: Differential Infiltration of T-Cell Populations in Tumor and Liver Tissues Predicts Recurrence-Free Survival in Surgically Resected Hepatocellular Carcinoma
Source: Cancers (Basel). 2025 May 2;17(9):1548. doi: 10.3390/cancers17091548 (PMC12072143; doi:10.3390/cancers17091548)
Supplement: Supplementary file 1 [file cancers-17-01548-s001.zip]

Archive with 1 entries (1 files):
- cancers-3625772-supplementary.pdf
